# Supplementary material for: A collection of public transport network data sets for 25 cities
Source: Sci Data. 2018 May 15;5:180089. doi: 10.1038/sdata.2018.89 (PMC5952869; doi:10.1038/sdata.2018.89)
Supplement: Supplementary file 1 [file sdata201889-isa1.zip]

Archive with 3 entries (3 files):
- i_Investigation.txt
- s_study_Kujala.txt
- a_assay_Kujala.txt
