# Supplementary material for: A collection of public transport network data sets for 25 cities
Source: Sci Data. 2018 May 15;5:180089. doi: 10.1038/sdata.2018.89 (PMC5952869; doi:10.1038/sdata.2018.89)
Supplement: Supplementary file 1 [file sdata201889-isa1.zip › i_Investigation.txt]

# Investigation File generated for Scientific Data with Investigation File Authoring Tool version 0.1.0 on 09/04/2018 - This metadata file is CC0
ONTOLOGY SOURCE REFERENCE
Term Source Name	IAO	GAZ	ENVO	ERO	OBI	NCIT
Term Source File	http://data.bioontology.org/ontologies/IAO	http://data.bioontology.org/ontologies/GAZ	http://data.bioontology.org/ontologies/ENVO	http://data.bioontology.org/ontologies/ERO	http://data.bioontology.org/ontologies/OBI	http://data.bioontology.org/ontologies/NCIT
Term Source Version	2015-02-23	$Revision: 1.512 $	2013-08-02	2013-08-02	2014-08-18	17.06d
Term Source Description	Information Artifact Ontology	Gazetteer	Environment Ontology	Eagle-I Research Resource Ontology	Ontology for Biomedical Investigations	National Cancer Institute Thesaurus
INVESTIGATION
Investigation Identifier
Investigation Title
Investigation Description
Investigation Submission Date
Investigation Public Release Date
INVESTIGATION PUBLICATIONS
Investigation PubMed ID
Investigation Publication DOI
Investigation Publication Author List
Investigation Publication Title
Investigation Publication Status
Investigation Publication Status Term Accession Number
Investigation Publication Status Term Source REF
INVESTIGATION CONTACTS
Investigation Person Last Name
Investigation Person Mid Initials
Investigation Person First Name
Investigation Person Address
Investigation Person Phone
Investigation Person Fax
Investigation Person Email
Investigation Person Affiliation
Investigation Person Roles
Investigation Person Roles Term Accession Number
Investigation Person Roles Term Source REF
STUDY
Study Identifier	10.1038/sdata.2018.89
Study Title	A collection of public transport network data sets for 25 cities
Study Submission Date	08/01/2018
Study Public Release Date	15/05/2018
Study Description	http://www.nature.com/articles/sdata201889#abstract
Study File Name	s_study_Kujala.txt
Comment[Subject Keywords]	/;//;///;//;//
Comment[Manuscript Licence]	CC BY-4.0
Comment[Experimental Metadata Licence]	CC0
Comment[Supplementary Information File Name]	
Comment[Supplementary Information File Type]	x-zip-compressed
Comment[Supplementary Information File URL]	http://www.nature.com/articles/sdata201889#supplementary-information
Comment[Data Repository]	Zenodo
Comment[Data Record Accession]	doi:10.5281/zenodo.1186215
Comment[Data Record URI]	https://doi.org/10.5281/zenodo.1186215
STUDY DESIGN DESCRIPTORS
Study Design Type	data integration objective	source-based data transformation objective
Study Design Type Term Accession Number	ERO:0100092	ERO:0100039
Study Design Type Term Source REF	ERO	ERO
STUDY PUBLICATIONS
Study PubMed ID
Study Publication DOI
Study Publication Author List
Study Publication Title
Study Publication Status
Study Publication Status Term Accession Number
Study Publication Status Term Source REF
STUDY FACTORS
Study Factor Name	city
Study Factor Type	geographic location
Study Factor Type Term Accession Number	GAZ:00000448
Study Factor Type Term Source REF	OBI
STUDY ASSAYS
Study Assay Measurement Type	Public Transportation
Study Assay Measurement Type Term Accession Number	NCIT:C141287
Study Assay Measurement Type Term Source REF	NCIT
Study Assay Technology Type	digital curation
Study Assay Technology Type Term Accession Number	OBI:0302914
Study Assay Technology Type Term Source REF	OBI
Study Assay Technology Platform	""
Study Assay File Name	a_assay_Kujala.txt
STUDY PROTOCOLS
Study Protocol Name	Selecting cities and downloading source data	Importing data into SQLite databases	Spatial and temporal filtering of the data	Compute walking distances between stops	Validate data	Creating extracts from the city databases
Study Protocol Type	selection	database creation objective	normalization data transformation	data annotation objective	quality control	Data Extraction
Study Protocol Type Term Accession Number	OBI:0001928	http://www.ebi.ac.uk/efo/swo/SWO_0000509	OBI:0200169	http://www.ebi.ac.uk/efo/swo/SWO_0000467	ERO:0001219	NCIT:C44285
Study Protocol Type Term Source REF	OBI	ERO	OBI	ERO	ERO	NCIT
Study Protocol Description						
Study Protocol URI	""	""	""	""	""	""
Study Protocol Version						
Study Protocol Parameters Name	""	""	""	""	""	""
Study Protocol Parameters Name Term Accession Number	""	""	""	""	""	""
Study Protocol Parameters Name Term Source REF	""	""	""	""	""	""
Study Protocol Components Name	""	""	""	""	""	""
Study Protocol Components Type	""	""	""	""	""	""
Study Protocol Components Type Term Accession Number	""	""	""	""	""	""
Study Protocol Components Type Term Source REF	""	""	""	""	""	""
STUDY CONTACTS
Study Person Last Name	Kujala	Weckström	Darst	Mladenović	Saramäki
Study Person First Name	Rainer	Christoffer	Richard K.	Miloš N	Jari
Study Person Mid Initials					
Study Person Email	Rainer.Kujala@aalto.fi	""	""	""	""
Study Person Phone					
Study Person Fax					
Study Person Address					
Study Person Affiliation	Department of Computer Science, Aalto University, P.O. Box 15400, FI-00076 Aalto/Espoo, Finland	Department of Built Environment, Aalto University, P.O. Box 14100, FI-0076 Aalto/Espoo, Finland	Department of Computer Science, Aalto University, P.O. Box 15400, FI-00076 Aalto/Espoo, Finland	Department of Built Environment, Aalto University, P.O. Box 14100, FI-0076 Aalto/Espoo, Finland	Department of Computer Science, Aalto University, P.O. Box 15400, FI-00076 Aalto/Espoo, Finland
Study Person Roles					
Study Person Roles Term Accession Number					
Study Person Roles Term Source REF					
Comment[Study Person ORCID]	0000-0003-0248-2181				
Comment[Funder]					
Comment[FundRef ID]					
Comment[Funder Term Source REF]					
Comment[Grant Identifier]					
