# Supplementary material for: A collection of public transport network data sets for 25 cities
Source: Sci Data. 2018 May 15;5:180089. doi: 10.1038/sdata.2018.89 (PMC5952869; doi:10.1038/sdata.2018.89)
Supplement: Supplementary file 1 [file sdata201889-isa1.zip › s_study_Kujala.txt]

Source Name	Material Type	Term Source REF	Term Accession Number	Characteristics[geographical location]	Term Source REF	Term Accession Number	Characteristics[environment type]	Term Source REF	Term Accession Number	Comment[licence]	Protocol REF	Sample Name	Factor Value[city]
Adelaide GTFS data	data set	IAO	IAO:0000100	City of Adelaide	GAZ	GAZ:00003711	city	ENVO	ENVO:00000856	CC BY 4.0	Selecting cities and downloading source data	Adelaide	Adelaide
Belfast GTFS data	data set	IAO	IAO:0000100	Belfast City	GAZ	GAZ:00004935	city	ENVO	ENVO:00000856	ODBL v1.0	Selecting cities and downloading source data	Belfast	Belfast
Berlin GTFS data	data set	IAO	IAO:0000100	Berlin	GAZ	GAZ:00003510	city	ENVO	ENVO:00000856	CC BY 3.0 DE	Selecting cities and downloading source data	Berlin	Berlin
Bordeaux GTFS data	data set	IAO	IAO:0000100	Bordeaux	GAZ	GAZ:00012710	city	ENVO	ENVO:00000856	ODBL v1.0	Selecting cities and downloading source data	Bordeaux	Bordeaux
Brisbane GTFS data	data set	IAO	IAO:0000100	Brisbane	GAZ	GAZ:00010345	city	ENVO	ENVO:00000856	CC BY 3.0 AU	Selecting cities and downloading source data	Brisbane	Brisbane
Canberra GTFS data	data set	IAO	IAO:0000100	Canberra	GAZ	GAZ:00057563	city	ENVO	ENVO:00000856	CC BY 4.0	Selecting cities and downloading source data	Canberra	Canberra
Detroit GTFS data	data set	IAO	IAO:0000100	City of Detroit	GAZ	GAZ:00206807	city	ENVO	ENVO:00000856	CC0	Selecting cities and downloading source data	Detroit	Detroit
Dublin GTFS data	data set	IAO	IAO:0000100	Dublin	GAZ	GAZ:00508343	city	ENVO	ENVO:00000856	CC BY 4.0	Selecting cities and downloading source data	Dublin	Dublin
Grenoble GTFS data	data set	IAO	IAO:0000100	Grenoble	GAZ	GAZ:00012742	city	ENVO	ENVO:00000856	ODBL v1.0	Selecting cities and downloading source data	Grenoble	Grenoble
Helsinki GTFS data	data set	IAO	IAO:0000100	Helsinki	GAZ	GAZ:00003618	city	ENVO	ENVO:00000856	CC BY 4.0	Selecting cities and downloading source data	Helsinki	Helsinki
Kuopio GTFS data	data set	IAO	IAO:0000100	Municipality of Kuopio	GAZ	GAZ:00075813	city	ENVO	ENVO:00000856	CC BY 4.0	Selecting cities and downloading source data	Kuopio	Kuopio
Lisbon GTFS data	data set	IAO	IAO:0000100	City of Lisbon	GAZ	GAZ:00004136	city	ENVO	ENVO:00000856	CC0	Selecting cities and downloading source data	Lisbon	Lisbon
Luxembourg GTFS data	data set	IAO	IAO:0000100	Luxembourg City	GAZ	GAZ:00113911	city	ENVO	ENVO:00000856	CC0	Selecting cities and downloading source data	Luxembourg	Luxembourg
Melbourne GTFS data	data set	IAO	IAO:0000100	City of Melbourne	GAZ	GAZ:00033469	city	ENVO	ENVO:00000856	CC BY 4.0	Selecting cities and downloading source data	Melbourne	Melbourne
Nantes GTFS data	data set	IAO	IAO:0000100	Nantes	GAZ	GAZ:00006685	city	ENVO	ENVO:00000856	ODBL v1.0 fr	Selecting cities and downloading source data	Nantes	Nantes
Palermo GTFS data	data set	IAO	IAO:0000100	Palermo	GAZ	GAZ:00011371	city	ENVO	ENVO:00000856	CC BY 4.0	Selecting cities and downloading source data	Palermo	Palermo
Paris GTFS data	data set	IAO	IAO:0000100	Commune of Paris	GAZ	GAZ:00003381	city	ENVO	ENVO:00000856	ODBL v1.0 fr	Selecting cities and downloading source data	Paris	Paris
Prague GTFS data	data set	IAO	IAO:0000100	City of Prague	GAZ	GAZ:00179828	city	ENVO	ENVO:00000856	CC0	Selecting cities and downloading source data	Prague	Prague
Rennes GTFS data	data set	IAO	IAO:0000100	Rennes	GAZ	GAZ:00013060	city	ENVO	ENVO:00000856	ODBL v1.0	Selecting cities and downloading source data	Rennes	Rennes
Rome GTFS data	data set	IAO	IAO:0000100	Roma	GAZ	GAZ:00004742	city	ENVO	ENVO:00000856	CC BY 3.0 IT	Selecting cities and downloading source data	Rome	Rome
Sydney GTFS data	data set	IAO	IAO:0000100	Sydney	GAZ	GAZ:02000355	city	ENVO	ENVO:00000856	CC BY 4.0	Selecting cities and downloading source data	Sydney	Sydney
Toulouse GTFS data	data set	IAO	IAO:0000100	Toulouse	GAZ	GAZ:00003470	city	ENVO	ENVO:00000856	ODBL v1.0	Selecting cities and downloading source data	Toulouse	Toulouse
Turku GTFS data	data set	IAO	IAO:0000100	City of Turku	GAZ	GAZ:00003617	city	ENVO	ENVO:00000856	CC BY 4.0	Selecting cities and downloading source data	Turku	Turku
Venice GTFS data	data set	IAO	IAO:0000100	Venice	GAZ	GAZ:00008207	city	ENVO	ENVO:00000856	CC BY 3.0 IT	Selecting cities and downloading source data	Venice	Venice
Winnipeg GTFS data	data set	IAO	IAO:0000100	City of Winnipeg	GAZ	GAZ:00069482	city	ENVO	ENVO:00000856	PDDL	Selecting cities and downloading source data	Winnipeg	Winnipeg
OpenStreetMap data	data set	IAO	IAO:0000100							ODBL v1.0	Selecting cities and downloading source data	OpenStreetMap
