# Supplementary material for: A collection of public transport network data sets for 25 cities
Source: Sci Data. 2018 May 15;5:180089. doi: 10.1038/sdata.2018.89 (PMC5952869; doi:10.1038/sdata.2018.89)
Supplement: Supplementary file 1 [file sdata201889-isa1.zip › a_assay_Kujala.txt]

Sample Name	Protocol REF	Protocol REF	Protocol REF	Protocol REF	Protocol REF	Assay Name	Raw Data File	Comment[Data Repository]	Comment[Data Record Accession]	Comment[Data Record URI]
Adelaide	Importing data into SQLite databases	Spatial and temporal filtering of the data	Compute walking distances between stops	Validate data	Creating extracts from the city databases	Adelaide_data_processing	adelaide.zip	Zenodo	doi:10.5281/zenodo.1186215	https://doi.org/10.5281/zenodo.1186215
Belfast	Importing data into SQLite databases	Spatial and temporal filtering of the data	Compute walking distances between stops	Validate data	Creating extracts from the city databases	Belfast_data_processing	belfast.zip	Zenodo	doi:10.5281/zenodo.1186215	https://doi.org/10.5281/zenodo.1186215
Berlin	Importing data into SQLite databases	Spatial and temporal filtering of the data	Compute walking distances between stops	Validate data	Creating extracts from the city databases	Berlin_data_processing	berlin.zip	Zenodo	doi:10.5281/zenodo.1186215	https://doi.org/10.5281/zenodo.1186215
Bordeaux	Importing data into SQLite databases	Spatial and temporal filtering of the data	Compute walking distances between stops	Validate data	Creating extracts from the city databases	Bordeaux_data_processing	bordeaux.zip	Zenodo	doi:10.5281/zenodo.1186215	https://doi.org/10.5281/zenodo.1186215
Brisbane	Importing data into SQLite databases	Spatial and temporal filtering of the data	Compute walking distances between stops	Validate data	Creating extracts from the city databases	Brisbane_data_processing	brisbane.zip	Zenodo	doi:10.5281/zenodo.1186215	https://doi.org/10.5281/zenodo.1186215
Canberra	Importing data into SQLite databases	Spatial and temporal filtering of the data	Compute walking distances between stops	Validate data	Creating extracts from the city databases	Canberra_data_processing	canberra.zip	Zenodo	doi:10.5281/zenodo.1186215	https://doi.org/10.5281/zenodo.1186215
Detroit	Importing data into SQLite databases	Spatial and temporal filtering of the data	Compute walking distances between stops	Validate data	Creating extracts from the city databases	Detroit_data_processing	detroit.zip	Zenodo	doi:10.5281/zenodo.1186215	https://doi.org/10.5281/zenodo.1186215
Dublin	Importing data into SQLite databases	Spatial and temporal filtering of the data	Compute walking distances between stops	Validate data	Creating extracts from the city databases	Dublin_data_processing	dublin.zip	Zenodo	doi:10.5281/zenodo.1186215	https://doi.org/10.5281/zenodo.1186215
Grenoble	Importing data into SQLite databases	Spatial and temporal filtering of the data	Compute walking distances between stops	Validate data	Creating extracts from the city databases	Grenoble_data_processing	grenoble.zip	Zenodo	doi:10.5281/zenodo.1186215	https://doi.org/10.5281/zenodo.1186215
Helsinki	Importing data into SQLite databases	Spatial and temporal filtering of the data	Compute walking distances between stops	Validate data	Creating extracts from the city databases	Helsinki_data_processing	helsinki.zip	Zenodo	doi:10.5281/zenodo.1186215	https://doi.org/10.5281/zenodo.1186215
Kuopio	Importing data into SQLite databases	Spatial and temporal filtering of the data	Compute walking distances between stops	Validate data	Creating extracts from the city databases	Kuopio_data_processing	kuopio.zip	Zenodo	doi:10.5281/zenodo.1186215	https://doi.org/10.5281/zenodo.1186215
Lisbon	Importing data into SQLite databases	Spatial and temporal filtering of the data	Compute walking distances between stops	Validate data	Creating extracts from the city databases	Lisbon_data_processing	lisbon.zip	Zenodo	doi:10.5281/zenodo.1186215	https://doi.org/10.5281/zenodo.1186215
Luxembourg	Importing data into SQLite databases	Spatial and temporal filtering of the data	Compute walking distances between stops	Validate data	Creating extracts from the city databases	Luxembourg_data_processing	luxembourg.zip	Zenodo	doi:10.5281/zenodo.1186215	https://doi.org/10.5281/zenodo.1186215
Melbourne	Importing data into SQLite databases	Spatial and temporal filtering of the data	Compute walking distances between stops	Validate data	Creating extracts from the city databases	Melbourne_data_processing	melbourne.zip	Zenodo	doi:10.5281/zenodo.1186215	https://doi.org/10.5281/zenodo.1186215
Nantes	Importing data into SQLite databases	Spatial and temporal filtering of the data	Compute walking distances between stops	Validate data	Creating extracts from the city databases	Nantes_data_processing	nantes.zip	Zenodo	doi:10.5281/zenodo.1186215	https://doi.org/10.5281/zenodo.1186215
Palermo	Importing data into SQLite databases	Spatial and temporal filtering of the data	Compute walking distances between stops	Validate data	Creating extracts from the city databases	Palermo_data_processing	palermo.zip	Zenodo	doi:10.5281/zenodo.1186215	https://doi.org/10.5281/zenodo.1186215
Paris	Importing data into SQLite databases	Spatial and temporal filtering of the data	Compute walking distances between stops	Validate data	Creating extracts from the city databases	Paris_data_processing	paris.zip	Zenodo	doi:10.5281/zenodo.1186215	https://doi.org/10.5281/zenodo.1186215
Prague	Importing data into SQLite databases	Spatial and temporal filtering of the data	Compute walking distances between stops	Validate data	Creating extracts from the city databases	Prague_data_processing	prague.zip	Zenodo	doi:10.5281/zenodo.1186215	https://doi.org/10.5281/zenodo.1186215
Rennes	Importing data into SQLite databases	Spatial and temporal filtering of the data	Compute walking distances between stops	Validate data	Creating extracts from the city databases	Rennes_data_processing	rennes.zip	Zenodo	doi:10.5281/zenodo.1186215	https://doi.org/10.5281/zenodo.1186215
Rome	Importing data into SQLite databases	Spatial and temporal filtering of the data	Compute walking distances between stops	Validate data	Creating extracts from the city databases	Rome_data_processing	rome.zip	Zenodo	doi:10.5281/zenodo.1186215	https://doi.org/10.5281/zenodo.1186215
Sydney	Importing data into SQLite databases	Spatial and temporal filtering of the data	Compute walking distances between stops	Validate data	Creating extracts from the city databases	Sydney_data_processing	sydney.zip	Zenodo	doi:10.5281/zenodo.1186215	https://doi.org/10.5281/zenodo.1186215
Toulouse	Importing data into SQLite databases	Spatial and temporal filtering of the data	Compute walking distances between stops	Validate data	Creating extracts from the city databases	Toulouse_data_processing	toulouse.zip	Zenodo	doi:10.5281/zenodo.1186215	https://doi.org/10.5281/zenodo.1186215
Turku	Importing data into SQLite databases	Spatial and temporal filtering of the data	Compute walking distances between stops	Validate data	Creating extracts from the city databases	Turku_data_processing	turku.zip	Zenodo	doi:10.5281/zenodo.1186215	https://doi.org/10.5281/zenodo.1186215
Venice	Importing data into SQLite databases	Spatial and temporal filtering of the data	Compute walking distances between stops	Validate data	Creating extracts from the city databases	Venice_data_processing	venice.zip	Zenodo	doi:10.5281/zenodo.1186215	https://doi.org/10.5281/zenodo.1186215
Winnipeg	Importing data into SQLite databases	Spatial and temporal filtering of the data	Compute walking distances between stops	Validate data	Creating extracts from the city databases	Winnipeg_data_processing	winnipeg.zip	Zenodo	doi:10.5281/zenodo.1186215	https://doi.org/10.5281/zenodo.1186215
OpenStreetMap			Compute walking distances between stops	Validate data	Creating extracts from the city databases	OpenStreetMap_data_processing	doi:10.5281/zenodo.1186215	Zenodo	doi:10.5281/zenodo.1186215	https://doi.org/10.5281/zenodo.1186215
